# Supplementary material for: Risk Assessment of RNAi-Based Potential Pesticide dsNlAtg3 and Its Homologues for Nilaparvata lugens and Non-Target Organisms
Source: Insects. 2025 Feb 19;16(2):225. doi: 10.3390/insects16020225 (PMC11855984; doi:10.3390/insects16020225)
Supplement: Supplementary file 1 [file insects-16-00225-s001.zip]

Archive with 1 entries (1 files):
- insects-3388091-supplementary.xlsx
