# Supplementary material for: Risk Assessment of RNAi-Based Potential Pesticide dsNlAtg3 and Its Homologues for Nilaparvata lugens and Non-Target Organisms
Source: Insects. 2025 Feb 19;16(2):225. doi: 10.3390/insects16020225 (PMC11855984; doi:10.3390/insects16020225)
Supplement: Supplementary file 1 [file insects-16-00225-s001.zip › insects-3388091-supplementary.xlsx]

## Sheet: Sheet1
PCR primers Amplicon size(bp)
dsGFP-f	GGATCCTAATACGACTCACTATAGGGAAGGGCGAGGAGCTGTTCACCG AAGGGCGAGGAGCTGTTCACCG
dsGFP-r	GGATCCTAATACGACTCACTATAGGGCAGCAGGACCATGTGATCGCGC CAGCAGGACCATGTGATCGCGC
dsNlAtg3-474×1-f	GGATCCTAATACGACTCACTATAGGGTCCTGACGGTGGCTGGGTGG
dsNlAtg3-474×1-r	GGATCCTAATACGACTCACTATAGGGGTCACAGTTTTCTTCGCATA
dsNlAtg3-138×3-f	GGATCCTAATACGACTCACTATA
dsNlAtg3-138×3-r	GGATCCTAATACGACTCACTATA
dsNlAtg3-47×10-f	GGATCCTAATACGACTCACTATA
dsNlAtg3-47×10-r	GGATCCTAATACGACTCACTATA
qPCR primers Amplicon size(bp)
NlAtg3-qf	CAATGGAAACACATCCGCAC
NlAtg3-qr	TCGCCTCCTCCTTCCAATAC
Nl18S-qf	GTAACCCGCTGAACCTCC
Nl18S-qf	GTCCGAAGACCTCACTAAATCA
dsNlAtg3-47×10 sequence	GGATCCTAATACGACTCACTATACCCCACTAGTGGCCTCGACGAAAATGTCTCCGGAATGACATTAGACTCCCCACTAGTGGCCTCGACGAAAATGTCTCCGGAATGACATTAGACTCCCCACTAGTGGCCTCGACGAAAATGTCTCCGGAATGACATTAGACTCCCCACTAGTGGCCTCGACGAAAATGTCTCCGGAATGACATTAGACTCCCCACTAGTGGCCTCGACGAAAATGTCTCCGGAATGACATTAGACTCCCCACTAGTGGCCTCGACGAAAATGTCTCCGGAATGACATTAGACTCCCCACTAGTGGCCTCGACGAAAATGTCTCCGGAATGACATTAGACTCCCCACTAGTGGCCTCGACGAAAATGTCTCCGGAATGACATTAGACT…
dsNlAtg3-138×3 sequence	GGATCCTAATACGACTCACTATAGGTGCAAAGAGATTGAGTATTGTGACGAGCAAGAGAAAATTCTAGAGCCTGATGATCCTGACGGTGGCTGGGTGGACACTCACCGCGTGGACCCCACTAGTGGCCTCGACGAAAATGTCTCCGGAATGACATTAGACTGGTGCAAAGAGATTGAGTATTGTGACGAGCAAGAGAAAATTCTAGAGCCTGATGATCCTGACGGTGGCTGGGTGGACACTCACCGCGTGGACCCCACTAGTGGCCTCGACGAAAATGTCTCCGGAATGACATTAGACTGGTGCAAAGAGATTGAGTATTGTGACGAGCAAGAGAAAATTCTAGAGCCTGATGATCCTGACGGTGGCTGGGTGGACACTCACCGCGTGGACCCCACTAG…
dsNlAtg3-474×1 sequence	TCCTGACGGTGGCTGGGTGGACACTCACCGCGTGGACCCCACTAGTGGCCTCGACGAAAATGTCTCCGGAATGACATTAGACTCAAACACAACTGTTCAGAGGGTCAATGATTCACCTCCATCTGGAGACTTTCAGACGAACACCACAAACGCCAATAATAATGTCGATGATGATGATGATGACGATGATGATAACGAAGAAGCAGCCGACATGGAAATGTTTGAGGAAAGTGGTCTTCTAGACGAGGAGGATGAGGCGACTGCTGAGGATGTCAAAATCGAAAAAGATGAAAGAAATGCTGCAGGTGACGGCGAGATAGTCAAAACCAGAACGTATGACTTACATATCACATACGACAAATATTACCAGACTCCGCGATTATGGCTTTTTGGTTATGA…
	Annotated databases
	Annotated databases
